# Supplementary material for: Therapeutic efficacy of rifalazil (KRM-1648) in a M. ulcerans-induced Buruli ulcer mouse model
Source: PLoS One. 2022 Oct 6;17(10):e0274742. doi: 10.1371/journal.pone.0274742 (PMC9536621; doi:10.1371/journal.pone.0274742)
Supplement: S1 Table — Average of thickness of hind footpads (mean±SD, x10-2 mm). Parentheses indicate the number of mice tested. (XLSX) [file pone.0274742.s001.xlsx]

## Sheet: Sheet1
doseage (mg/kg/day)	33 days post infection	After initiation															After termination
weeks	0	1	2	3	4	5	6	7	8	9	10	11	12	13	14	15	1	2	3	4	5	6	7	8	9	10	11	12	13	14	15
No treatment	332.7±35.4	388.7±40.2	419.2±37.4	441.0±22.1
	(14)	(14)	(7)	(2)
RLZ 5	325.7±50.7	315.0±43.1	319.5±54.7	300.1±53.0	299.8±48.4	289.1±38.9	289.5±39.4	282.3±42.1	272.2±37.9	266.0±37.9	267.5±32.1	273.2±42.7	270.6±37.8	270.2±31.8	265.0±30.6	258.9±25.4	248.1±22.6	253.6±26.2	247.9±24.9	245.3±21.5	242.8±18.2	247.5±22.0	249.0±28.1	250.9±38.6	253.0±53.2	257.6±71.1	267.9±80.7	233.4±18.5	229.5±17.1	228.8±22.4	230.3±17.8
	(41)	(41)	(34)	(34)	(27)	(27)	(27)	(20)	(20)	(20)	(13)	(13)	(13)	(13)	(13)	(13)	(7)	(7)	(7)	(7)	(7)	(7)	(7)	(7)	(7)	(7)	(7)	(6)	(6)	(6)	(6)
RLZ 10	340.3±38.0	308.7±43.8	311.8±56.5	290.8±52.9	282.2±45.5	270.9±44.0	273.5±41.4	274.5±36.5	265.2±31.6	263.6±31.3	272.6±30.2	265.2±29.8	262.7±31.5	263.7±28.6	258.8±27.1	257.5±24.5	253.2±26.6	252.9±23.5	254.5±26.1	252.4±25.4	255.3±26.3	255.1±24.0	256.7±27.9	259.7±31.8	258.3±29.7	267.3±26.2	263.9±26.2	254.9±27.2	238.2±20.0	239.5±21.4	237.6±19.5
	(41)	(41)	(34)	(34)	(27)	(27)	(27)	(20)	(20)	(20)	(13)	(13)	(13)	(13)	(13)	(13)	(7)	(7)	(7)	(7)	(7)	(7)	(7)	(7)	(7)	(7)	(7)	(7)	(7)	(7)	(7)
Uninfected control	194.3±1.2	190.6±3.1	-	193.7±3.0	191.8±2.0	194.9±1.8	193.2±1.4	193.8±3.1	194.0±0.9	194.4±2.0	194.2±2.0	194.2±2.0	193.8±1.7	192.8±2.0	192.2±1.5	192.2±1.5	196.5±1.4	197.4±0.7	197.2±1.0	197.9±1.2	198.3±0.9	198.7±1.5	198.9±1.1	198.9±1.1	198.9±0.9	200.3±1.6	201.5±1.4	201.3±1.7	201.2±2.9	202.0±1.8	202.9±1.8
	(5)	(5)		(5)	(5)	(5)	(5)	(5)	(5)	(5)	(5)	(5)	(5)	(5)	(5)	(5)	(5)	(5)	(5)	(5)	(5)	(5)	(5)	(5)	(5)	(5)	(5)	(5)	(5)	(5)	(5)
																													() parenthesis indicate number of mice measured			mean±SD, x10-2 mm
